# Supplementary material for: Association Between Metabolic Syndrome and Psychiatric Morbidity in a Nationwide Taiwanese Population Study
Source: Nutrients. 2026 Mar 3;18(5):819. doi: 10.3390/nu18050819 (PMC12986950; doi:10.3390/nu18050819)
Supplement: Supplementary file 1 [file nutrients-18-00819-s001.zip]

Archive with 1 entries (1 files):
- nutrients-4143449-supplementary.pdf
